# Supplementary material for: Identification and expression analysis of expansin gene family in Salvia miltiorrhiza
Source: Chin Med. 2024 Feb 4;19:22. doi: 10.1186/s13020-023-00867-w (PMC10838462; doi:10.1186/s13020-023-00867-w)
Supplement: Supplementary file 1 — Additional file 1: Table S1. Primer sequences of qRT-PCR. [file 13020_2023_867_MOESM1_ESM.xlsx]

## Sheet: Table S1
SmEXPA1	query_L1	CGAACACAGCAGCGTTGAGC
	query_R1	GAAGTTGGGCGGGCAGAAGT
SmEXPA2	query_L1	CCAAGGCTACGGCACCAACA
	query_R1	CGTGCACCGCATTTCGTAGC
SmEXPA3	query_L1	CATTTAGAAGGGTGGCGTGTAGG
	query_R1	GCTCCTCGACCCCTTGATCGACA
SmEXPA4	query_L1	ACTTCTGCCCGCCCAACTTC
	query_R1	ACGATCCCGGCCCGATACT
SmEXPA5	query_L1	AACAACGGGCTGACCTGTGG
	query_R1	GGATTGGGCGGGCAGAAGTT
SmEXPA7	query_L1	TGGTATCGGGTGCGAATGCC
	query_R1	GCGCTGCAGTGTTTGTACCG
SmEXPA8	query_L1	CCGTGAACGGCCACTCCTAC
	query_R1	AGGCTCTGCCCGTTGAGGTA
SmEXPA9	query_L1	GTGCGCGTGAGCATCAAAGG
	query_R1	TGGCCCACAAGATTGGCGTT
SmEXPA10	query_L1	GCCGCCCACGCTACATTCTA
	query_R1	CGTCTTCACGCCGTAACCCT
SmEXPA11	query_L1	GCCTGCATTGCTTCCCTCCT
	query_R1	CGCTGCCTCCGTAGAAGGTG
SmEXPA14	query_L1	GTCCGGTTCACGATCAACGGT
	query_R1	TTGGACAGATCCGCCGTTCG
SmEXPA15	query_L1	AGCATGTGGGCAGTGCTTCA
	query_R1	TGGGAAGGGCGTAGTTGGGA
SmEXPA17	query_L1	TGGAAGTCCGCTACCGCAAC
	query_R1	ATCCCACTGAGTCCCGTGCT
SmEXPA18	query_L1	TGGGATCTCGCTCGTGCAAC
	query_R1	CGTCGTCTCTTGGCCGTACC
SmEXPA19	query_L1	GGAGCATGCGGGTACGGAAA
	query_R1	GCAGAGATTGGTGGCGGTGA
SmEXPA20	query_L1	TTCCAGCTGCGGTGCGTAAA
	query_R1	CCGCCGTTGTTGGAGTCCTT
SmEXPA21	query_L1	TGCAATTCGCCCAAGGAGCA
	query_R1	GTGCTCGGCGATCTTGTGGA
SmEXLA1	query_L1	GTCGCCTTCTTCTCCAAAGCTCA
	query_R1	GATGCGGCCGTCGTTGAATC
SmEXLB1	query_L1	TGGGCAGGTCAGTGGAGTCT
	query_R1	TCCGTCGCCACTACCTCTGT
SmEXLB2	query_L1	GCTGGACGATGTGGCTTTGGT
	query_R1	GGCTGGAACCGTGGTCAGTT
SmEXPB3	query_L1	GCTTGTTCAGGGCGTGGGAT
	query_R1	GGCCATGCGAGAGCTCCAAA
SmEXPB4	query_L1	GGCTAGACCAGGCGAAGCTG
	query_R1	CCGTCCTCGTACTCGATGGC
SmEXPB5	query_L1	ACGGGCTCCGTGTGACTACT
	query_R1	CTCAGGTCACCGTCGCCTTC
